# Supplementary material for: AML-Related NPM Mutations Drive p53 Delocalization into the Cytoplasm with Possible Impact on p53-Dependent Stress Response
Source: Cancers (Basel). 2021 Jun 29;13(13):3266. doi: 10.3390/cancers13133266 (PMC8269334; doi:10.3390/cancers13133266)
Supplement: Supplementary file 1 [file cancers-13-03266-s001.zip]

Archive with 2 entries (2 files):
- File S1.pdf
- Supplementary Material 1.pdf
